# Supplementary material for: Identification of Loci and Candidate Genes Analyses for Tocopherol Concentration of Soybean Seed
Source: Front Plant Sci. 2020 Sep 9;11:539460. doi: 10.3389/fpls.2020.539460 (PMC7509058; doi:10.3389/fpls.2020.539460)
Supplement: Supplementary Table S1 — The information of 180 soybean accessions. [file Table_1.xlsx]

## Sheet: Sheet1
Table S1 The information of 180 soybean accessions.
Name	Country	Latitude (°N)	Longitude (°W)
JD17	China	39.19	116.285
MD14	China	44.49	111.695
HH38	China	48.29	128.08
BF9	China	48.29	128.08
MD9	China	44.49	111.695
HF35	China	48.29	128.08
Ken15	China	48.29	128.08
NF11	China	48.29	128.08
Heilongjiang41	China	48.29	128.08
Fendiyellow	China	43.35	126.285
L-9	USA	41.83	92.905
JZ4-1	China	40.845	121.995
TN13	China	43.35	126.285
SN10	China	48.29	128.08
L98072	China	40.845	121.995
ZZ00-683	China	40.145	116.275
HH18	China	48.29	128.08
JN21	China	43.35	126.285
B4834	China	48.29	128.08
DN48	China	48.29	128.08
MD21	China	44.49	111.695
HN37	China	48.29	128.08
Heersong2	Ukraine	50.28	30.29
ZD27	China	40.145	116.275
NF15	China	48.29	128.08
HJ423	China	44.49	111.695
Z6	China	40.145	116.275
Fenshou6	China	48.29	128.08
JL30	China	43.35	126.285
Small yellow	China	37.385	112.235
Jishanpu	China	48.29	128.08
J89	China	43.35	126.285
HF47	China	48.29	128.08
Dongnong8004	China	48.29	128.08
Z10	China	40.145	116.275
JY94	China	43.35	126.285
HF11	China	48.29	128.08
HN51	China	48.29	128.08
Bmoshi	China	43.35	126.285
ZD35	China	40.145	116.275
Suinong4	China	48.29	128.08
Sui20	China	48.29	128.08
HF45	China	48.29	128.08
S02-339	China	48.29	128.08
K29	China	48.29	128.08
L-57	USA	41.83	92.905
Gonye04-141	China	43.35	126.285
DN47	China	48.29	128.08
TD54	China	40.845	121.995
LN2	China	40.845	121.995
Tejia	China	40.845	121.995
J100	China	43.35	126.285
S28	China	48.29	128.08
DN46	China	48.29	128.08
Yanbojin	China	48.29	128.08
MF1	China	48.29	128.08
Ken18	China	48.29	128.08
LX1	China	40.845	121.995
DN49	China	48.29	128.08
DN43	China	48.29	128.08
Big black	China	36.225	118.31
Stone	China	39.19	116.285
KJ23	China	48.29	128.08
4tejia	China	43.35	126.285
Douludou	China	43.35	126.285
LongX1	China	48.29	128.08
Boige du	Germany	52.31	13.2
S29	China	48.29	128.08
Hangbaodou	China	40.845	121.995
DN594	China	48.29	128.08
S03-3952	China	48.29	128.08
Ken14	China	48.29	128.08
Z20	China	40.145	116.275
S04-5804	China	48.29	128.08
SN1	China	48.29	128.08
DN1068	China	48.29	128.08
K04-8579	China	48.29	128.08
Cateye	China	37.34	100.295
L-79	Canada	43.4	79.25
Early18	China	40.145	116.275
DN44	China	48.29	128.08
HF25	China	48.29	128.08
SN14	China	48.29	128.08
HF52	China	48.29	128.08
S30	China	48.29	128.08
HYoutai	China	43.35	126.285
KX3	China	40.145	116.275
L-57	USA	41.83	92.905
Datenhei	China	39.19	116.285
Baiqidou	China	40.845	121.995
SN25	China	48.29	128.08
HF50	China	48.29	128.08
Small Moshi	China	48.29	128.08
Domaka Tolisa-A	Yugoslavia	46.3	14.3
JD12	China	39.19	116.285
HJ04-528	China	44.49	111.695
H05-31	China	48.29	128.08
L-59Peking	USA	41.83	92.905
JN20	China	43.35	126.285
DN L-13	Canada	43.4	79.25
DN56	China	48.29	128.08
Xian2	China	48.29	128.08
Qian black	China	48.29	128.08
Xian3	China	48.29	128.08
TD51	China	40.845	121.995
Huajian2	China	48.29	128.08
Tiefeng31	China	40.845	121.995
Cse	China	43.35	126.285
LP03-11	China	48.29	128.08
JL47	China	43.35	126.285
Ken22	China	48.29	128.08
DN93046	China	48.29	128.08
S04-6018	China	48.29	128.08
DN50	Canada	43.4	79.25
Jshanmoshi	China	43.35	126.285
Jin13	China	39.19	116.285
S05-7304	China	48.29	128.08
HN55	China	48.29	128.08
DN42	China	48.29	128.08
Z30	China	40.145	116.275
Nova	Italy	41.54	12.3
B1361	China	48.29	128.08
H04-1824	China	48.29	128.08
Harvest10	China	48.29	128.08
TF8	China	40.845	121.995
Jcha	China	43.35	126.285
4yellow	China	48.29	128.08
Z03-5179	China	40.145	116.275
Yapiche	China	48.29	128.08
BD14	China	48.29	128.08
Cdou1	China	37.34	84.79
B1484	China	48.29	128.08
TD50	China	40.845	121.995
B1873	China	48.29	128.08
V111-4	China	43.35	126.285
HN48	China	48.29	128.08
Aika166	Rumania	44.23	26.1
S03-3046	China	48.29	128.08
Hujiao03-286	China	48.29	128.08
HuaJiang4403	China	48.29	128.08
Dunajika	Russia	61.5	98
TD52	China	40.845	121.995
HF29	China	48.29	128.08
H05-991	China	48.29	128.08
HN44	China	48.29	128.08
Heimodou	China	43.35	126.285
K30	China	48.29	128.08
Lonqan	China	48.29	128.08
L-21	USA	41.83	92.905
FZmoshidou	China	48.29	128.08
Heinong33	China	48.29	128.08
Zhonghuang35	China	40.145	116.275
HF55	China	48.29	128.08
Sixty days	China	40.845	121.995
HH48	China	48.29	128.08
DY2004-5	China	43.35	126.285
DN07-909	China	48.29	128.08
HH45	China	48.29	128.08
TD58	China	40.845	121.995
L-28	Canada	43.4	79.25
LD3	China	40.845	121.995
BD16	China	48.29	128.08
LD23	China	40.845	121.995
J06B7	China	39.19	116.285
Z95-5388	China	40.145	116.275
HD5	China	39.19	116.285
JD33	China	40.845	121.995
Z03-5334	China	40.145	116.275
HF37	China	48.29	128.08
ZZJ4133	China	40.145	116.275
Z03-5373	China	40.145	116.275
4five-star	China	39.19	116.285
HX446	China	39.19	116.285
JD9	China	39.19	116.285
Chamoshidou	China	43.35	126.285
L-10	USA	41.83	92.905
charleston	USA	41.83	92.905
L-9	USA	41.83	92.905
Williams82	USA	41.83	92.905
SN8	China	48.29	128.08
