# Supplementary material for: Identification of Loci and Candidate Genes Analyses for Tocopherol Concentration of Soybean Seed
Source: Front Plant Sci. 2020 Sep 9;11:539460. doi: 10.3389/fpls.2020.539460 (PMC7509058; doi:10.3389/fpls.2020.539460)
Supplement: Supplementary Table S2 — PCR primers used for expression analysis by RT-qPCR. [file Table_2.xlsx]

## Sheet: Sheet1
Table S2 PCR primers used for expression analysis by RT-qPCR.
Target gene	Orientation	Sequence (5’-3’)
GmACTIN	Forward	GATCTACCATGTTCCCAAGT
GmACTIN	Reverse	ATAGAGCCACCAATCCAGAC
MPBQ-MT	Forward	AAGGTTCATTCAGCACAA
MPBQ-MT	Reverse	ATGTTCCTGTCATTGAGAT
TC	Forward	GAAGATATGATGGCAGCAAGG
TC	Reverse	TTCAAGGACACGGCTAAGG
HPT	Forward	CCGTATCTTCCATTAGCATCTG
HPT	Reverse	GAGGCACATTGATTGAATAAGC
Glyma.02G098200	Forward	CAGGGACCTTGTTTTTGTTGAT
Glyma.02G098200	Reverse	CTTCTTCAGGCATTGGACAATC
Glyma.02G099800	Forward	GAACAGAAGCCGAATTACTTCC
Glyma.02G099800	Reverse	CCACACCAAGTAATCAAGCTTC
Glyma.02G100800	Forward	TTGTTTGAGTTCGATTTGGACC
Glyma.02G100800	Reverse	AGCGGCAATAATAACAAATCCG
Glyma.02G101300	Forward	CGTTGGTGGCTTTGTTATTTTG
Glyma.02G101300	Reverse	CAACCAGGCTAGTGCATTTTAT
Glyma.02G102900	Forward	AATTCTGAAAATCTCCGACCGT
Glyma.02G102900	Reverse	TTATTTCCGATGGAATCTTGCG
