# Supplementary material for: Identification of Loci and Candidate Genes Analyses for Tocopherol Concentration of Soybean Seed
Source: Front Plant Sci. 2020 Sep 9;11:539460. doi: 10.3389/fpls.2020.539460 (PMC7509058; doi:10.3389/fpls.2020.539460)
Supplement: Supplementary Table S3 — Information of SSR markers among RILs. [file Table_3.xlsx]

## Sheet: Sheet1
Table S3 Information of SSR markers among RILs.
SSR marker	1	2	3	4	5	6	7	8	9	10	11	12	13	14	15	16	17	18	19	20	21	22	23	24	25	26	27	28	29	30	31	32	33	34	35	36	37	38	39	40	41	42	43	44	45	46	47	48	49
Sat__160	B	B	B	B	A	A	B	A	A	A	X	B	B	B	X	A	A	B	B	A	A	A	A	B	A	B	A	X	B	B	B	B	B	A	B	B	B	A	B	X	B	A	A	A	A	B	X	A	A
Satt482	B	B	A	B	A	A	B	X	A	B	A	B	X	B	X	B	A	A	B	B	A	A	A	A	B	A	B	B	B	B	B	A	A	B	A	A	X	X	B	B	A	A	A	A	B	B	A	A	A
Sat_201	B	A	A	B	A	B	B	A	B	A	A	A	B	B	B	A	B	B	B	B	B	B	B	B	B	A	B	B	B	B	A	A	A	B	A	A	B	B	B	B	A	B	A	B	B	A	A	A	B
Satt179	B	A	A	B	A	B	B	A	A	B	A	A	X	B	B	A	B	B	B	B	X	B	A	X	B	A	B	B	B	B	B	A	A	B	A	A	B	X	B	B	A	A	A	B	B	A	A	B	A
Satt580	B	A	A	B	B	B	B	A	A	X	A	A	A	B	B	A	B	B	B	B	A	B	B	A	B	A	B	B	B	B	B	A	A	B	A	B	B	A	A	B	A	A	A	B	B	A	A	A	A
Sat_110	A	A	A	B	A	B	A	A	A	B	A	A	X	A	B	A	B	B	A	A	X	B	B	A	B	A	A	B	X	A	B	A	A	B	X	B	B	A	A	B	A	X	A	A	X	X	A	A	A
Satt198	A	B	A	B	B	B	B	A	A	B	A	B	X	A	B	A	X	B	A	A	B	B	B	B	B	A	A	B	X	A	B	A	A	B	A	B	A	B	A	B	A	A	A	A	A	A	A	A	A
Satt468	A	B	A	A	B	B	B	A	A	B	A	B	B	A	B	A	B	B	A	B	B	B	B	A	B	A	A	B	B	A	B	A	B	B	A	B	X	B	A	B	A	A	A	A	B	A	A	A	A
Satt408	A	X	B	A	A	A	B	A	A	A	B	B	B	B	A	B	A	A	B	B	B	A	B	B	B	B	B	A	B	B	B	B	B	B	A	B	A	A	A	B	A	B	A	A	B	A	A	A	B
Satt542	A	B	B	A	A	B	B	B	A	B	B	A	X	B	A	A	A	B	A	A	B	B	B	B	B	B	A	B	A	A	B	A	B	B	A	B	X	A	B	B	B	B	B	A	A	X	B	B	B
Sat_192	B	B	A	B	A	A	A	A	B	B	A	B	A	A	B	B	B	A	X	X	A	A	A	A	B	A	A	A	A	A	A	A	B	B	A	B	B	B	B	A	A	B	X	B	X	A	B	A	A
SSR02_1507	B	B	B	B	B	A	A	A	B	A	A	B	A	A	A	B	A	A	A	X	X	A	A	X	A	A	X	A	B	A	B	A	A	B	B	X	X	X	X	A	X	B	A	A	A	B	X	B	A
SSR02_0209	A	B	A	A	B	A	B	A	B	A	A	B	B	B	A	B	B	A	B	B	B	B	B	B	B	A	B	B	B	B	A	B	B	A	A	B	B	B	A	A	B	A	B	B	B	A	X	B	B
SSR02_0062	A	A	A	B	B	A	B	A	X	A	B	B	B	A	A	A	B	A	B	B	X	A	B	B	B	A	B	B	A	B	A	B	B	A	A	B	B	B	A	A	B	A	A	B	B	A	X	B	X
SSR02_0030	A	A	A	B	B	A	A	A	B	A	X	B	A	A	A	A	B	A	B	B	B	A	B	B	B	A	A	X	A	B	A	B	A	B	A	B	B	B	A	A	B	A	A	A	B	A	X	B	B
SSR02_0045	A	A	A	B	X	A	A	A	B	A	B	X	A	A	A	A	B	A	B	B	B	A	B	B	B	A	A	B	A	B	A	B	A	B	A	B	B	B	A	A	B	A	A	A	B	A	X	B	B
SSR02_1209	X	B	B	B	A	A	B	B	A	A	A	A	B	B	B	A	B	B	B	A	B	A	A	A	B	A	B	B	A	B	A	B	B	A	B	A	B	B	B	A	B	A	B	A	A	B	X	B	A
SSR02_1193	B	B	A	A	B	B	A	A	B	B	B	B	A	A	A	B	X	A	X	B	A	B	B	B	X	B	A	A	B	A	B	X	A	B	A	B	B	B	B	A	B	A	B	A	A	B	X	B	A
SSR02_0808	B	A	A	A	B	X	A	B	A	B	B	B	A	A	A	B	B	A	A	B	A	B	A	B	A	B	A	A	B	A	B	B	A	B	A	B	B	A	B	A	B	A	B	A	A	X	X	B	A
SSR02_0873	X	A	B	A	B	B	A	B	A	B	B	A	A	A	A	A	A	A	A	B	A	B	X	B	A	B	X	A	B	A	B	A	A	B	A	B	B	B	B	A	B	A	B	A	A	A	X	B	A
SSR02_0949	B	A	A	A	B	B	B	B	A	B	B	B	A	A	A	A	A	A	A	B	A	B	B	B	A	B	A	A	B	A	B	A	A	B	A	B	B	B	B	A	B	A	B	A	A	B	X	B	A
SSR02_0980	A	A	A	A	B	B	B	B	A	B	B	B	A	A	A	A	A	A	A	B	A	B	B	B	A	B	A	A	B	A	B	A	A	B	A	B	B	B	B	A	B	A	B	A	A	B	A	B	A
SSR02_0926	B	A	A	A	A	B	A	B	A	B	B	B	A	A	A	A	A	A	A	B	A	B	B	B	A	B	A	A	B	A	B	A	A	X	A	B	B	B	B	A	B	A	B	A	A	B	A	B	A
SSR02_0988	X	A	A	A	A	B	A	B	A	B	B	B	A	A	A	A	A	A	A	B	A	B	B	B	A	B	A	A	B	A	B	A	A	B	A	B	B	B	B	A	B	A	B	A	A	B	X	B	A
SSR02_0920	B	A	A	A	A	B	B	B	A	B	B	B	A	A	A	A	A	A	A	B	A	B	B	B	B	B	A	A	B	A	B	A	A	B	A	B	B	B	B	A	B	A	B	A	A	B	X	B	A
SSR02_0934	A	A	A	A	B	B	B	B	A	B	B	B	A	A	A	A	A	A	A	B	A	B	B	B	A	B	A	A	B	A	B	A	A	B	A	B	B	B	B	A	B	A	B	X	A	B	X	B	A
SSR02_1161	B	A	A	X	B	B	A	A	B	B	B	B	A	A	A	B	A	A	A	B	A	B	B	B	A	B	A	B	B	A	B	A	A	B	A	B	B	B	B	A	B	A	B	A	A	B	X	B	X
SSR02_1225	X	A	A	A	B	B	A	A	B	B	B	B	A	A	A	B	A	A	A	B	X	B	X	B	A	B	A	A	B	A	B	A	A	B	A	B	B	B	B	A	B	A	B	A	A	B	X	B	A
SSR02_1335	B	B	B	A	B	A	A	A	B	A	A	B	A	A	A	B	A	B	A	B	B	B	A	B	A	B	A	B	B	A	B	B	A	B	B	B	B	A	B	A	B	B	A	A	B	B	X	B	A
SSR02_1397	B	A	B	A	B	A	A	A	B	A	A	B	A	A	A	B	A	A	A	B	B	A	A	B	A	B	A	A	B	A	B	B	A	B	B	B	B	B	B	A	B	B	A	A	B	B	X	B	A
SSR02_1588	X	B	B	B	X	A	B	A	B	B	B	B	A	B	A	B	A	A	A	B	B	A	A	B	A	A	B	A	B	A	B	A	A	A	B	B	B	A	B	A	B	B	A	A	A	B	X	B	A
SSR02_1620	B	A	B	B	B	A	B	A	B	B	B	B	A	B	A	A	A	A	A	B	B	A	A	B	A	A	B	A	B	A	B	A	A	A	B	B	B	A	B	A	B	B	A	A	A	B	X	B	A
SSR02_1554	X	B	B	B	X	A	B	A	B	B	B	B	A	B	A	A	A	A	A	A	B	A	A	B	A	A	B	A	B	A	B	A	A	A	B	B	B	A	B	A	B	B	A	A	A	B	X	B	A
SSR02_1539	X	B	X	B	A	A	B	A	B	B	B	B	A	B	A	X	A	A	A	A	B	A	A	B	A	A	B	A	B	A	B	A	A	A	B	B	B	A	B	A	B	B	A	A	A	B	X	A	A
SSR02_1740	B	B	B	B	A	A	B	A	B	B	B	B	A	B	A	B	B	A	B	B	B	A	A	B	A	A	A	A	A	A	B	B	A	B	B	B	B	A	B	A	B	B	A	A	B	B	X	B	A
SSR02_1774	X	B	B	B	B	A	B	B	B	B	A	X	A	B	A	B	X	A	A	B	B	A	B	B	A	A	A	A	A	A	B	B	A	A	B	B	X	A	A	B	B	B	B	A	B	B	X	B	A
SSR02_0458	B	B	B	B	A	B	B	A	B	B	A	B	B	B	B	B	A	B	A	B	B	A	B	A	B	A	B	X	A	B	B	B	B	A	B	B	B	X	B	A	X	B	B	A	B	B	X	B	A
SSR02_0520	B	B	B	B	B	B	B	B	B	B	A	B	B	B	B	B	B	B	B	B	B	B	B	B	B	B	B	B	B	B	B	B	B	A	B	B	B	B	B	A	B	B	B	B	B	B	X	B	B
Satt005	A	X	A	X	X	A	X	A	X	A	A	A	X	X	X	X	A	X	A	A	X	A	A	X	X	X	X	X	X	X	A	X	A	X	X	A	X	A	A	A	A	A	A	A	X	X	A	A	A
Satt579	B	A	B	A	A	B	A	B	A	B	B	B	B	A	A	A	B	A	B	B	A	B	B	A	A	A	A	A	A	A	B	A	B	A	A	B	A	B	B	B	B	B	B	A	B	A	B	B	B
Satt282	B	A	X	A	A	B	A	X	A	B	B	X	X	B	X	X	A	A	B	B	A	B	B	B	A	A	X	B	A	A	B	A	B	A	A	B	X	B	X	B	B	B	B	B	X	A	B	B	B
Sat_169	B	A	A	A	A	B	B	B	A	B	A	B	B	A	A	B	B	A	A	B	B	B	B	X	A	A	A	X	A	A	B	A	B	A	A	B	X	B	B	B	B	X	X	X	X	A	B	B	B
Satt041	A	A	A	B	A	B	B	B	B	B	A	B	X	A	A	A	A	A	A	B	A	B	B	B	A	B	A	B	A	B	B	X	B	A	A	X	B	X	B	B	B	B	A	A	B	A	A	A	B
Satt546	A	A	B	B	B	B	B	B	B	B	A	A	X	A	B	B	A	A	B	B	A	B	B	X	A	B	A	B	A	A	B	A	B	B	A	A	A	B	B	B	B	B	A	A	B	A	A	B	B
Sat_139	A	B	B	A	B	B	B	A	B	B	B	A	A	A	A	B	B	B	A	A	B	B	B	B	B	B	B	B	B	B	B	A	A	A	A	A	B	B	B	A	B	A	A	A	A	A	A	A	B
Satt274	A	B	A	B	B	B	A	B	B	B	A	A	X	A	B	B	B	B	A	X	B	A	B	B	B	X	A	A	B	A	B	A	B	A	B	A	X	B	X	A	B	X	B	B	A	X	B	B	A
Satt172	X	A	X	A	A	X	X	A	A	X	X	X	X	X	X	A	X	X	A	X	A	X	X	X	X	A	X	X	A	X	A	X	A	X	X	X	X	A	A	X	A	X	A	X	X	X	X	A	X
Satt266	A	B	B	B	A	B	B	B	B	B	B	B	B	B	B	B	A	B	B	B	B	B	B	B	B	B	B	B	B	B	B	B	B	B	B	B	B	B	B	B	B	B	B	A	B	B	B	B	B
SSR02_0908	A	A	A	B	B	A	A	B	A	A	X	B	A	A	B	A	A	A	A	B	A	B	A	A	A	A	A	A	A	A	B	A	A	A	A	A	A	B	B	A	A	A	B	A	A	B	X	B	A
Satt428	B	A	B	A	A	B	A	B	A	B	B	B	X	B	B	B	A	B	A	A	B	A	A	B	B	B	B	A	B	B	A	B	A	B	B	A	B	A	A	A	A	A	A	B	A	B	A	A	B
SSR02_0335	B	B	B	B	B	B	X	B	A	A	X	B	A	A	A	B	A	B	A	A	A	B	A	B	B	B	A	A	B	A	A	B	X	X	B	B	B	B	A	B	B	B	A	B	A	X	X	B	B
SSR02_0340	A	B	B	A	B	A	A	B	A	A	B	B	A	A	A	B	A	A	A	A	A	B	A	B	B	A	A	A	B	A	A	X	A	B	B	B	B	A	A	B	B	B	A	A	A	A	X	B	A
SSR02_0307	A	B	B	A	B	A	A	A	A	A	A	B	A	A	A	B	A	A	A	B	B	B	A	B	B	A	A	A	B	B	A	A	A	X	B	B	B	B	A	X	B	B	A	A	A	A	X	B	A
SSR02_0256	A	B	A	A	B	A	B	A	B	A	A	B	A	B	A	B	A	A	B	A	A	A	X	X	B	B	B	A	B	A	A	B	A	A	A	A	B	B	X	X	B	A	A	A	B	A	X	B	A
SSR02_0179	A	B	B	B	B	A	B	B	B	A	A	B	X	X	B	B	B	B	B	A	B	B	B	B	B	A	B	A	B	B	A	A	B	B	B	A	A	B	A	B	X	B	A	B	A	B	X	B	A
SSR02_0146	B	B	B	A	A	B	A	B	B	B	B	A	A	A	B	A	A	B	A	A	A	A	A	A	A	B	B	X	B	B	B	A	A	B	B	X	X	A	B	B	A	B	A	X	B	B	X	B	B
Satt022	A	B	B	A	A	B	B	B	A	B	B	A	A	A	B	B	X	A	B	B	B	B	A	A	A	A	A	A	B	A	A	B	A	A	A	A	B	A	A	X	B	X	X	B	B	A	B	B	B
Sat_239	A	B	A	B	B	B	A	A	A	A	A	A	A	A	A	B	B	B	A	B	A	A	A	A	A	A	A	A	B	A	A	B	B	B	A	A	A	A	A	B	A	A	B	A	B	A	A	A	B
Satt152	B	A	A	A	A	A	A	A	B	A	A	A	X	A	B	B	B	B	B	B	A	A	A	B	B	B	B	X	B	B	A	B	B	A	B	A	A	B	B	A	X	B	A	B	B	B	A	B	A
Satt125	A	A	A	B	A	A	B	A	A	A	A	A	X	X	B	X	B	B	A	B	A	A	B	A	B	B	A	B	A	B	X	B	B	X	B	B	X	B	B	A	A	B	B	B	B	B	A	A	A
Sat_311	B	A	A	B	A	A	B	A	B	B	A	A	A	A	B	A	A	A	B	A	A	A	A	A	B	A	A	A	B	A	A	B	A	A	A	A	A	A	B	A	B	B	B	A	B	B	B	A	B
Satt195	B	A	A	B	A	A	B	A	B	B	A	A	X	A	A	A	B	A	A	A	B	A	A	A	X	B	A	A	A	B	A	B	B	A	A	B	B	A	A	B	A	A	B	B	B	A	A	A	A
Satt646	A	A	B	A	A	B	A	A	B	A	B	B	X	A	A	B	A	B	B	B	B	A	X	A	X	X	A	A	B	A	B	A	B	A	A	A	X	B	B	B	A	A	A	B	B	A	A	X	A
Satt190	B	A	A	A	A	A	B	A	B	B	A	A	X	B	B	X	B	A	B	B	X	A	A	A	B	B	X	A	X	B	A	B	A	B	A	A	X	B	B	B	A	B	B	B	B	A	A	A	A
Satt338	A	A	A	A	A	B	A	B	A	A	B	B	B	A	A	B	A	A	A	A	B	B	B	A	A	A	A	A	A	A	A	A	B	A	A	A	X	B	B	B	B	A	A	A	A	B	B	B	A
Satt180	B	A	B	B	B	A	B	A	B	B	B	X	X	B	B	A	B	B	A	B	A	A	A	B	A	B	B	B	A	B	B	B	A	B	B	B	X	A	A	A	A	B	B	B	B	A	A	A	B
Satt682	A	A	A	A	A	B	B	B	A	A	A	B	B	B	A	A	A	A	A	B	B	B	B	B	B	B	A	A	A	A	A	B	B	A	B	A	B	B	A	A	A	A	B	B	B	A	A	A	B
Satt200	B	A	B	A	A	A	B	B	A	A	B	A	X	A	B	A	B	B	A	B	A	X	X	B	A	A	B	B	A	A	A	A	X	A	A	A	A	A	A	A	A	A	B	B	B	B	A	B	B
Satt454	B	B	B	B	A	A	B	B	A	A	B	A	X	A	A	B	B	A	A	B	A	B	A	B	B	A	X	X	X	X	A	A	A	B	B	A	A	A	A	B	B	B	B	B	B	A	A	A	A
Satt449	B	B	B	B	A	A	B	B	A	A	B	X	B	A	X	B	B	A	A	B	X	B	X	B	B	A	B	B	B	B	B	A	A	B	B	A	X	A	A	B	B	B	B	B	A	A	B	B	A
Satt382	B	B	B	B	A	B	B	B	A	A	B	A	X	A	A	A	B	A	A	B	A	B	B	A	B	A	A	A	B	X	A	X	A	B	B	A	A	X	A	B	B	X	A	A	X	X	A	A	A
Sat_407	B	A	B	B	A	B	B	B	B	B	X	X	A	B	B	B	A	B	B	B	B	B	A	B	B	B	A	B	A	B	A	B	B	B	B	B	B	B	B	B	B	A	B	B	B	B	B	B	A
Satt619	X	X	A	A	A	X	X	A	A	X	X	A	A	B	X	X	A	A	B	B	A	X	A	B	A	X	A	A	A	B	B	A	A	B	A	A	A	A	A	A	A	A	A	A	B	A	A	A	B
Satt371	A	A	X	A	A	A	B	A	A	B	A	B	A	A	B	B	A	B	A	A	B	A	A	A	A	B	B	B	B	X	A	B	A	B	B	A	B	B	B	B	A	B	B	A	A	B	A	A	A
Satt202	B	A	A	A	A	B	B	A	A	B	A	B	A	A	B	B	A	A	B	B	B	B	B	A	B	B	B	B	X	A	A	A	A	B	B	A	X	B	A	A	A	B	B	A	B	A	A	A	A
Satt319	B	B	B	B	A	B	B	B	B	B	A	A	X	A	B	B	B	X	B	B	B	B	B	A	A	B	B	B	B	B	A	A	B	B	B	B	B	B	A	A	A	A	B	A	B	B	B	A	B
Sat_312	B	B	B	B	A	B	B	B	B	B	X	B	A	A	B	B	A	A	B	B	B	B	B	B	A	B	B	B	B	B	B	A	B	B	B	B	B	B	A	A	A	A	B	A	B	B	B	A	B
Satt277	A	X	A	X	X	A	A	A	X	X	A	A	X	X	A	A	X	A	X	X	X	A	A	X	X	A	A	A	A	X	X	X	A	A	A	A	X	A	A	X	X	X	A	X	X	A	A	X	A
Satt643	B	A	B	A	A	B	B	A	A	A	B	B	A	A	B	B	A	B	B	B	B	B	B	A	A	B	B	B	B	B	B	A	A	B	B	B	B	X	B	B	A	A	A	B	A	B	B	B	A
Sat_213	B	B	B	A	A	B	B	A	A	A	B	B	A	A	B	B	A	B	A	X	B	B	B	B	A	B	B	B	B	A	B	A	B	B	B	B	A	B	B	A	A	A	B	A	A	A	B	A	B
Sat_246	B	A	B	A	A	B	B	A	A	A	B	B	A	A	B	B	A	B	X	A	X	B	B	X	X	B	B	B	B	A	B	A	B	B	B	B	A	X	B	A	A	A	B	A	A	A	X	A	B
Satt286	B	A	B	A	A	B	X	A	A	A	B	B	X	A	B	B	X	B	B	A	B	B	B	A	A	B	B	B	B	A	A	A	B	B	B	B	X	X	X	A	B	B	B	B	A	B	X	A	B
Satt376	A	B	A	B	B	A	A	B	B	B	A	A	X	B	A	A	B	A	A	B	B	A	A	B	B	A	A	A	A	B	B	B	A	A	A	A	X	A	A	B	B	B	A	B	B	A	A	B	A
Sat_238	B	B	B	A	A	A	A	A	B	B	B	A	A	B	A	A	B	B	B	B	A	A	B	B	B	B	A	X	A	B	B	A	A	A	A	A	A	X	A	B	B	B	A	B	B	B	B	B	A
Satt460	B	B	A	B	A	B	B	A	B	B	A	A	X	A	B	B	B	A	A	A	B	B	B	A	A	B	B	B	X	B	A	A	B	B	B	B	B	B	B	A	A	A	B	A	A	A	A	A	B
Sat_062	X	A	X	A	A	A	B	B	A	A	A	B	X	B	A	A	B	A	B	X	A	A	A	X	B	B	A	A	A	A	A	A	A	B	A	B	X	X	X	B	X	A	A	X	B	B	X	B	A
Satt175	B	B	A	B	A	A	A	B	A	B	A	B	X	B	X	X	B	B	B	A	B	A	A	B	A	A	B	B	A	B	B	A	B	A	B	A	A	B	B	A	A	B	B	B	B	B	A	B	B
Satt220	A	B	A	A	B	B	B	A	A	B	B	A	X	B	B	B	A	A	B	B	A	B	B	B	B	B	B	A	B	A	X	B	B	B	B	B	X	B	A	B	B	B	A	B	B	A	B	B	A
Satt245	X	A	A	B	A	A	A	B	B	A	A	A	X	A	X	X	A	X	A	A	A	A	A	A	A	B	A	A	A	B	A	A	A	B	X	A	A	A	A	A	A	A	B	A	A	A	A	X	B
Satt567	B	A	A	A	A	B	A	B	A	A	B	A	A	A	B	A	B	B	A	A	A	B	B	X	A	X	A	B	A	B	B	B	A	A	A	X	A	X	A	A	B	B	B	A	A	X	B	X	B
Satt150	B	A	A	A	B	B	A	B	A	A	B	A	X	A	B	A	A	A	A	A	A	B	B	A	A	B	A	B	A	B	B	B	A	X	A	A	A	A	A	B	A	B	B	A	A	B	A	A	B
Satt551	B	A	A	A	A	A	A	B	X	B	A	B	X	B	X	B	B	B	B	B	A	A	A	B	B	A	A	A	A	B	B	A	A	B	A	A	X	B	B	A	B	A	B	A	B	A	A	A	A
Satt210	B	B	A	B	A	B	A	A	B	B	A	B	X	B	A	A	B	B	A	B	A	A	A	B	A	A	A	B	A	B	B	A	A	B	A	A	B	B	B	A	A	A	A	A	B	B	A	A	A
Satt346	B	B	A	B	B	B	A	A	B	B	A	B	A	B	A	A	B	B	B	B	A	A	A	B	A	A	A	B	A	B	B	A	A	B	A	A	B	B	B	A	A	A	A	A	B	B	A	A	A
Satt538	B	A	B	A	B	A	A	A	A	A	X	B	X	B	A	A	B	A	A	A	B	A	B	A	B	B	B	A	B	A	A	A	A	B	B	A	B	B	B	X	B	A	A	B	X	B	A	B	B
Satt233	A	A	B	B	A	A	B	A	A	A	B	A	B	A	B	B	X	A	A	A	B	A	A	A	A	B	B	A	B	A	A	A	A	A	B	B	A	B	B	A	B	A	A	A	A	A	B	B	B
Satt341	A	B	B	A	B	A	X	B	A	A	B	A	X	B	X	B	X	B	B	B	A	A	A	A	A	A	B	B	B	A	B	B	B	B	B	B	X	B	B	A	B	A	A	A	B	B	B	B	B
Sat_162	A	B	B	B	B	B	B	B	X	X	B	B	A	A	A	B	A	B	B	B	B	B	B	A	A	B	A	B	B	A	A	A	A	A	A	B	B	B	B	A	A	A	A	A	B	B	B	A	A
Satt424	A	B	B	B	A	A	B	B	B	A	B	A	X	A	A	A	A	B	B	B	A	A	A	A	A	A	A	B	B	A	A	B	B	A	A	B	B	A	B	A	B	A	A	A	X	X	X	X	A
Sat_138	A	X	B	B	A	A	B	B	B	A	B	A	A	X	A	A	A	B	B	B	A	A	B	X	B	A	A	A	X	A	X	A	X	A	X	B	B	A	A	A	B	A	A	A	B	B	B	B	B
Satt133	A	B	B	A	A	B	B	B	X	A	B	X	X	A	A	B	A	B	B	B	B	A	B	B	B	A	B	B	B	A	A	A	B	B	A	B	B	A	X	A	B	A	A	A	B	B	B	B	B
Sat_097	A	B	B	A	A	A	B	B	B	A	B	B	X	A	X	A	A	B	B	X	B	X	B	A	B	X	X	X	X	X	X	X	A	A	X	A	B	A	A	A	X	X	X	X	X	X	X	X	B
Satt349	A	B	A	B	B	A	A	A	B	B	A	B	B	A	B	A	A	B	A	A	B	A	A	B	A	A	A	B	A	A	B	B	A	A	A	B	B	A	A	B	A	B	A	B	A	B	A	A	A
Satt555	A	B	A	B	B	A	A	A	B	B	A	B	X	A	B	A	A	B	A	A	B	A	A	B	A	A	A	B	A	A	B	X	A	A	A	B	X	A	A	B	A	B	A	B	A	B	A	A	B
Satt046	A	B	A	B	B	A	A	A	B	B	A	B	X	A	B	A	A	B	A	A	A	A	A	B	A	A	A	B	A	A	B	B	A	A	A	B	B	A	X	B	A	B	A	B	A	B	A	A	B
Satt441	A	B	X	B	B	A	A	A	B	B	A	X	X	A	B	X	A	B	A	A	A	X	A	A	X	A	A	B	X	X	A	A	X	X	A	B	X	A	X	X	A	X	A	B	X	X	A	X	X
Satt617	A	B	A	B	B	A	X	A	B	B	A	A	A	A	B	B	A	B	B	B	A	A	A	X	A	A	B	B	A	A	A	X	B	B	B	B	B	A	X	B	A	B	A	B	B	B	A	A	B
Sat_087	A	B	B	B	A	B	B	B	A	A	B	B	X	B	B	B	B	A	B	A	B	B	B	B	A	A	A	A	B	A	B	B	X	A	A	A	B	B	B	A	B	B	B	B	A	A	B	B	A
Sat_109	X	B	B	B	A	B	B	B	A	B	B	A	X	A	A	A	B	A	X	B	A	A	B	A	B	B	A	B	A	A	A	A	A	A	A	A	X	B	X	B	B	B	B	B	B	A	X	X	B
Satt153	B	B	A	B	A	B	B	A	X	B	A	B	X	A	A	A	B	A	A	B	B	A	B	X	A	A	A	B	A	A	A	A	A	B	A	A	B	A	A	B	X	A	B	B	B	X	B	X	B
Satt592	B	B	A	B	A	B	A	A	B	A	A	A	X	A	B	A	A	A	B	B	B	X	B	X	B	A	A	A	B	A	B	A	A	B	A	A	X	A	X	B	A	X	B	A	B	A	B	A	B
Satt633	B	B	B	A	A	A	A	X	X	A	B	A	B	X	A	B	B	B	A	X	A	X	X	B	B	X	B	A	B	B	B	B	X	B	B	B	X	X	A	A	X	X	A	B	X	A	A	B	A
Satt608	A	B	B	A	A	A	A	X	A	A	B	X	B	B	A	B	B	B	A	X	A	A	A	B	B	B	B	A	B	B	B	B	B	B	B	B	A	B	A	A	X	B	A	B	X	A	B	B	A
Satt345	A	B	B	A	A	A	A	A	A	A	B	B	X	B	A	B	B	X	A	B	B	A	A	B	B	B	B	A	B	X	B	X	A	B	B	B	X	B	A	A	B	A	A	B	B	A	B	B	A
Sat_321	A	A	A	B	B	B	B	A	B	A	A	A	A	A	B	B	B	A	B	B	A	A	A	A	A	A	A	B	A	A	A	A	A	B	A	A	B	A	A	B	A	B	A	A	B	A	A	A	A
Sat_095	B	A	A	B	A	B	A	A	B	A	A	A	X	A	B	B	B	A	A	A	A	B	A	X	B	B	X	A	B	A	A	A	B	A	A	B	X	B	X	A	B	B	A	B	A	A	A	A	B
Satt638	A	A	A	A	B	B	B	A	A	A	A	A	A	A	A	A	B	A	B	B	A	A	A	X	X	A	B	A	B	A	A	A	A	B	B	X	X	B	B	B	A	B	A	B	B	A	A	A	B
Satt665	X	B	B	B	A	B	A	A	A	A	A	X	X	X	X	X	B	X	A	B	B	B	A	A	B	X	B	X	B	X	X	X	X	X	B	B	A	A	A	B	X	B	X	B	B	A	B	A	A
Sat_331	B	B	A	B	B	B	A	A	B	B	B	B	B	A	A	A	B	B	B	B	B	B	B	A	B	A	A	B	A	A	X	X	A	A	A	A	X	A	A	B	A	B	A	B	B	B	B	A	B
Satt279	B	B	A	B	A	B	B	A	B	B	A	B	B	B	B	A	B	B	B	B	A	A	A	A	B	A	A	B	A	A	B	B	A	A	A	A	B	A	B	A	A	A	B	B	B	B	A	A	B
Satt302	B	B	A	B	A	A	B	A	A	B	A	B	X	A	A	A	A	B	B	B	A	A	B	A	B	A	B	B	B	A	A	B	A	A	B	A	X	A	B	A	A	A	B	A	B	B	A	A	B
Satt293	B	A	A	B	A	X	B	A	B	B	A	B	X	A	A	A	A	B	B	B	A	X	B	A	B	A	B	B	B	A	A	A	A	A	B	B	B	A	X	A	A	B	B	A	B	B	A	A	B
Sat_387	B	A	B	A	B	B	B	B	B	A	A	A	B	B	B	A	A	A	B	B	B	B	A	A	A	B	B	A	A	B	A	B	B	A	B	A	B	B	A	A	A	A	B	B	X	A	A	B	B
Satt252	A	A	B	X	B	A	A	B	B	A	A	A	X	X	B	B	A	A	B	B	B	A	A	B	B	B	B	B	A	A	A	A	B	B	B	B	B	A	A	B	B	A	X	A	B	A	X	B	B
Satt149	A	A	B	B	B	A	A	B	B	A	A	A	X	A	X	X	A	A	A	A	B	A	A	B	A	B	B	A	A	A	A	A	B	B	B	B	B	A	A	B	B	A	A	A	B	A	A	B	B
Sat_262	A	A	B	B	B	A	A	A	A	B	A	B	A	B	A	A	A	A	A	B	A	A	A	A	A	A	B	B	A	A	A	B	A	B	B	B	B	B	A	A	B	A	A	A	A	A	A	A	A
Satt030	B	B	B	A	A	A	A	A	B	A	B	B	A	A	A	B	B	A	A	A	A	A	A	A	A	A	B	A	B	A	A	A	A	A	B	A	X	A	A	A	A	A	B	A	B	A	A	B	A
Satt649	B	X	B	B	B	X	A	A	A	A	B	B	B	A	A	A	X	A	X	X	X	A	B	B	B	B	A	X	X	X	B	A	B	A	A	B	A	A	A	A	B	A	X	A	A	A	A	A	X
Satt569	A	A	B	A	B	A	A	A	A	A	B	A	X	A	A	A	A	A	A	A	B	A	A	A	B	B	B	A	A	A	A	A	B	A	B	B	A	A	A	B	B	A	A	A	A	A	A	A	A
Satt343	B	A	B	A	B	A	A	A	A	A	B	A	X	A	X	A	A	A	A	A	B	A	B	X	B	B	B	A	A	A	A	A	B	A	B	X	X	A	A	B	B	A	B	A	A	A	A	A	A
Satt657	B	A	A	A	B	B	A	A	A	A	A	B	A	A	B	B	A	B	B	A	A	A	B	A	B	A	A	A	B	B	B	B	B	A	A	A	B	B	B	B	B	A	B	A	A	B	B	B	A
Satt490	B	B	A	A	B	A	A	A	A	B	A	A	X	A	A	A	B	A	B	B	B	B	A	B	A	A	B	X	A	A	A	X	B	X	A	B	B	B	X	B	A	X	X	B	X	X	A	A	X
Satt510	B	B	A	B	B	B	A	A	B	B	A	A	B	A	B	A	A	B	A	B	A	B	A	A	A	A	B	A	B	A	A	A	B	B	B	B	A	A	A	A	A	B	A	B	A	B	B	B	A
Sat_133	A	A	B	B	B	B	A	B	B	B	B	A	X	B	B	A	B	B	A	A	B	B	X	B	A	B	A	A	A	A	X	A	B	A	X	B	B	A	A	B	B	X	B	X	A	A	B	B	B
Satt577	B	B	B	B	A	A	A	B	A	A	A	A	B	A	B	A	A	A	A	B	A	B	A	A	A	A	B	A	A	B	B	A	B	A	A	A	B	A	A	B	A	A	A	B	A	B	X	B	B
Sat__177	B	B	B	B	A	A	A	B	A	A	A	A	B	A	B	X	X	A	A	B	A	B	A	A	A	A	B	A	A	B	B	A	B	X	A	A	B	A	A	B	A	A	A	B	A	B	X	B	B
SSR14_0025	B	B	B	B	A	A	A	B	A	A	A	A	B	A	B	B	B	A	A	B	A	B	A	A	A	A	B	A	A	B	B	B	B	B	A	A	B	A	A	X	A	A	A	B	B	B	X	B	B
SSR14_0111	B	B	B	A	A	A	A	B	A	A	A	A	A	A	B	B	B	A	A	A	A	B	A	A	A	A	B	A	A	B	B	A	B	B	A	A	A	A	A	X	A	A	B	B	A	X	X	B	B
Sat__342	B	B	A	A	A	B	A	B	A	A	X	A	A	A	B	A	A	B	A	A	A	B	A	B	A	A	B	A	A	B	A	A	B	X	A	B	B	A	A	X	B	A	B	B	A	A	X	B	B
SSR14_0171	B	B	A	A	B	B	A	B	A	A	X	A	A	A	B	A	A	B	A	A	A	B	A	B	A	A	B	A	B	B	A	A	B	A	A	B	B	A	A	X	B	A	B	B	A	A	X	B	B
SSR14_0194	B	B	A	A	A	B	A	A	A	A	B	A	A	A	B	A	A	B	A	A	A	B	A	B	A	A	A	A	B	B	A	A	B	A	A	B	B	A	A	X	B	A	B	B	A	A	X	B	B
Satt556	X	B	A	B	B	B	A	X	B	A	A	B	X	B	A	A	B	A	A	B	A	B	B	B	B	A	A	A	A	B	B	A	B	A	X	A	X	A	A	B	B	B	B	B	B	A	B	B	B
AW620774	A	B	B	X	B	B	A	A	A	B	B	B	B	A	A	A	B	B	A	A	A	X	B	A	B	B	A	B	X	A	B	A	A	A	A	B	B	B	X	B	X	B	X	B	B	A	A	B	A
SSR15_1524	A	B	A	A	B	A	A	A	A	A	A	B	A	A	A	A	A	B	B	A	B	A	B	A	A	B	A	A	A	A	A	A	A	B	A	A	B	A	B	X	A	A	A	A	A	A	X	B	B
SSR15_1508	A	B	A	A	B	A	B	B	A	A	A	B	A	A	A	A	A	B	B	A	B	A	B	A	A	B	A	A	A	A	A	A	A	B	A	A	B	A	B	X	A	A	A	A	A	A	X	B	B
SSR15_1476	A	A	A	A	B	A	A	B	A	A	A	B	A	A	A	B	B	B	B	A	B	A	B	A	A	B	A	A	A	A	A	A	A	X	A	A	B	A	B	A	A	A	A	A	A	A	A	B	B
SSR15_1491	A	A	A	A	B	A	B	B	A	A	A	B	A	A	A	B	B	B	B	A	B	A	B	A	A	B	A	A	A	A	A	A	A	B	A	A	B	X	B	X	A	A	A	A	A	A	X	B	B
SSR15_1429	A	A	B	A	B	A	B	B	A	A	A	B	A	A	A	B	B	B	B	A	B	A	B	A	A	B	A	A	A	A	A	A	A	B	A	A	A	A	B	X	A	A	A	A	A	A	X	B	B
SSR15_1378	A	A	B	A	B	A	B	B	A	A	A	B	A	A	A	B	B	B	B	A	B	A	B	A	A	B	A	B	A	B	A	B	A	B	A	A	A	X	B	X	A	A	A	A	B	A	X	B	B
SSR15_1282	A	A	B	A	B	A	B	B	A	B	B	B	A	A	A	B	B	B	B	A	B	A	B	A	X	B	X	B	B	B	X	B	A	B	A	A	A	A	B	X	X	X	A	A	B	A	X	B	B
SSR15_1231	A	B	B	A	B	A	B	B	A	A	A	B	A	A	A	B	B	B	B	A	B	A	B	A	A	B	A	B	B	B	A	B	A	B	A	A	A	A	B	X	A	A	A	A	B	A	X	B	B
SSR15_1251	A	B	B	A	B	A	B	B	A	B	B	B	A	A	A	B	B	B	B	A	B	A	B	A	A	B	A	B	B	B	A	B	A	X	A	A	A	A	B	X	A	A	A	A	B	A	X	B	B
SSR15_0680	A	A	A	A	B	A	A	A	B	B	B	B	A	A	A	B	B	A	B	A	A	A	B	A	A	B	A	A	B	B	A	B	A	A	A	A	B	A	A	X	A	A	A	A	B	A	X	B	A
SSR15_0712	A	A	A	A	A	A	A	A	B	B	B	B	A	A	A	B	B	A	B	A	A	A	B	A	A	B	A	A	B	B	A	B	A	B	A	A	B	A	B	X	B	A	A	A	B	A	X	B	A
SSR15_0745	A	A	A	A	A	A	A	B	B	B	B	B	A	A	A	B	B	A	B	A	A	A	B	A	A	B	A	A	B	B	A	A	A	X	B	A	B	X	B	X	B	A	A	A	B	A	X	B	A
SSR15_0760	A	A	B	A	B	A	A	B	B	B	B	B	A	A	A	B	B	B	B	A	B	A	B	A	A	B	A	A	B	B	X	B	A	B	B	X	A	B	X	X	A	B	A	X	B	A	X	B	A
SSR15_0435	A	B	B	A	B	B	A	A	A	A	A	A	B	B	A	A	A	B	B	B	B	A	B	A	B	B	A	A	A	A	A	B	A	B	B	A	A	B	A	X	A	B	A	A	B	A	X	B	A
SSR15_0454	A	B	B	A	B	B	A	A	A	A	A	A	B	B	A	B	B	B	B	B	B	A	B	A	B	B	A	A	A	A	A	B	A	A	B	A	A	B	A	X	A	B	A	A	B	A	X	B	A
SSR15_0401	A	B	B	A	B	B	A	A	A	A	A	A	B	B	A	B	B	B	A	B	A	A	B	A	B	B	A	A	A	A	A	B	A	X	B	A	A	B	A	X	X	B	A	A	B	A	X	B	A
SSR15_0385	A	B	B	A	B	B	B	A	A	A	A	A	B	B	A	A	A	B	A	B	A	A	B	A	B	B	A	A	A	A	A	B	A	X	B	A	A	B	A	B	A	B	A	A	B	A	B	B	A
SSR15_0305	A	B	B	A	B	A	B	A	A	A	A	A	B	B	A	X	A	B	A	B	A	A	B	A	B	B	B	A	A	A	A	A	A	X	B	A	A	B	A	X	A	A	A	A	B	A	X	B	A
Satt355	B	B	B	B	B	B	B	B	B	B	B	B	X	B	B	B	B	B	A	A	B	B	B	B	B	B	B	B	B	B	B	B	B	B	B	B	B	B	B	B	B	B	B	B	A	B	B	B	B
Satt685	B	A	B	B	B	A	A	B	A	A	B	A	B	A	A	A	B	X	B	B	X	X	B	B	B	A	A	B	A	A	A	A	B	A	A	A	A	A	B	A	B	B	B	B	B	B	X	X	B
Satt706	A	A	A	B	A	B	B	A	B	A	B	A	A	B	A	B	A	X	B	A	B	B	B	B	A	A	B	A	B	B	A	A	A	A	B	X	B	X	X	B	A	B	X	B	A	A	A	A	A
Satt651	B	B	A	A	A	X	A	A	B	A	B	X	B	A	B	A	B	A	X	B	A	A	A	A	A	A	B	B	B	A	A	A	A	B	A	A	A	A	A	B	B	B	B	B	X	A	B	A	B
Sat_165	B	B	B	B	A	A	A	A	B	B	B	B	A	A	A	A	B	B	B	A	B	B	B	A	A	A	A	X	A	A	A	B	A	B	A	B	X	B	A	A	A	B	A	B	A	A	A	A	X
Satt622	B	B	B	B	A	A	A	A	B	B	B	B	A	A	A	A	B	B	B	X	B	B	B	A	A	A	A	B	A	A	A	B	A	B	A	B	X	B	A	A	A	B	X	B	X	A	A	A	B
Satt380	B	A	B	B	A	A	A	A	B	B	B	X	X	A	A	A	A	B	A	A	A	B	B	A	A	A	A	B	A	A	B	B	A	B	A	B	X	B	B	A	B	B	B	B	A	B	B	B	B
Satt208	A	B	A	B	B	X	X	A	A	A	A	A	X	X	B	X	X	X	X	A	X	X	X	A	X	A	X	A	X	B	X	X	A	X	X	A	X	A	X	A	A	X	X	A	X	X	A	A	A
Satt389	A	B	A	B	B	B	A	A	A	A	A	B	X	A	A	B	B	A	B	B	B	B	B	A	A	A	B	A	B	B	B	B	A	B	A	A	B	A	A	B	A	A	A	B	B	A	A	A	A
Sat_354	A	B	B	X	B	B	B	A	B	A	B	B	A	X	A	X	B	A	X	X	B	B	B	B	A	X	A	X	B	B	X	B	A	B	X	X	X	B	X	B	B	B	X	B	B	X	A	X	B
Satt310	A	B	B	B	A	B	B	B	B	A	B	B	X	A	A	X	B	A	B	B	B	B	B	B	A	A	B	A	B	B	B	B	A	B	A	A	X	B	B	B	B	A	A	B	B	A	A	B	B
Satt031	X	B	B	B	A	B	B	B	B	A	B	X	X	B	A	A	A	A	A	A	B	B	A	X	X	A	B	A	B	B	B	X	A	B	B	A	A	A	B	B	B	A	A	X	A	A	A	B	B
Sat_365	A	B	X	B	A	A	A	B	B	B	B	B	X	B	B	B	A	B	A	B	A	B	B	A	X	B	B	B	X	B	A	A	B	B	B	B	A	B	B	B	A	B	A	B	B	A	A	A	B
Satt398	A	A	B	B	A	A	A	B	B	B	B	X	X	A	B	B	A	B	A	A	B	X	X	X	A	B	B	B	B	A	A	X	X	X	X	X	B	B	B	A	B	B	A	A	B	B	B	B	B
Satt154	A	A	X	A	B	A	A	X	X	X	X	X	A	A	A	A	A	X	A	B	A	A	A	A	X	X	A	X	X	A	X	A	A	A	A	A	X	X	X	A	X	X	A	A	B	B	X	X	B
Satt002	B	A	A	A	A	A	X	B	A	B	X	X	X	X	A	B	A	A	A	A	A	A	B	B	B	B	B	A	B	A	A	A	B	A	X	B	B	A	A	B	X	A	X	X	A	A	B	X	B
Satt303	A	A	A	A	A	A	A	A	A	A	A	A	A	A	B	B	A	A	B	B	A	A	A	A	A	A	A	A	A	A	A	A	A	B	A	A	X	A	A	A	A	A	A	A	B	A	A	A	B
Satt472	B	X	A	B	B	A	A	A	B	A	A	B	X	A	A	A	A	B	A	A	B	A	A	A	A	A	A	B	A	A	B	A	B	B	A	B	B	B	B	A	A	A	B	A	A	B	A	A	A
Satt038	A	B	B	A	X	A	A	A	B	B	A	B	X	B	B	A	B	A	B	B	B	A	B	X	B	B	B	A	B	B	B	X	A	B	B	B	B	B	B	B	A	B	A	A	B	A	A	B	B
Sat_164	B	A	A	X	A	A	A	A	B	B	A	A	X	A	A	X	X	X	B	X	A	A	A	X	A	B	A	X	A	A	B	A	A	A	A	A	X	A	A	B	A	A	X	A	X	B	B	A	A
Satt012	B	A	A	B	B	A	B	A	B	B	A	B	B	A	X	A	B	B	X	B	B	A	A	B	A	B	A	B	A	A	B	A	A	A	A	X	X	A	A	B	A	A	X	A	B	B	B	A	A
Satt199	X	A	B	X	B	X	X	X	B	B	X	B	B	A	X	X	B	X	B	B	B	B	B	A	A	B	A	B	X	A	B	X	A	X	A	X	B	A	X	B	X	A	A	A	B	B	B	X	A
Satt523	A	A	B	B	B	A	A	B	A	B	B	B	X	A	B	B	A	B	A	A	B	A	A	B	B	A	A	A	A	B	B	A	A	A	A	A	A	A	A	B	A	A	B	B	B	A	A	A	B
Satt156	A	A	A	A	B	A	A	A	A	B	A	A	X	B	B	B	A	A	B	A	A	B	B	B	A	B	A	B	A	B	A	A	A	B	B	B	A	X	B	A	A	B	A	A	A	A	A	A	B
Satt076	A	A	A	B	A	A	A	A	A	B	A	A	X	B	B	B	A	A	B	A	A	A	A	B	A	B	X	A	A	B	A	A	A	A	B	B	A	A	A	X	X	X	B	A	A	B	A	A	A
Satt561	A	A	A	A	A	A	B	A	A	B	A	A	X	B	B	B	A	X	B	B	A	A	A	B	A	A	X	X	B	B	X	A	A	X	A	B	X	A	A	B	A	B	A	A	B	X	A	A	B
Satt527	A	A	A	A	A	A	B	A	A	B	A	A	X	B	B	B	A	A	B	A	A	A	A	B	A	A	B	A	B	B	X	A	A	A	A	B	X	A	A	B	A	B	A	A	B	A	A	A	B
Satt664	B	A	B	A	B	B	B	B	B	A	B	B	B	A	B	B	B	B	B	B	B	B	A	B	X	B	X	B	A	A	A	B	B	B	B	B	B	B	B	A	B	B	A	B	B	B	B	B	B
Sat_191	A	X	B	B	B	B	A	B	X	B	B	A	B	X	X	X	B	X	X	X	X	X	X	X	X	A	B	B	B	X	X	X	B	A	B	X	B	B	B	X	B	B	B	X	X	B	B	B	B
Sat_170	A	A	A	A	X	B	X	A	A	B	A	B	A	B	B	A	B	B	A	B	A	B	A	B	A	B	B	A	X	B	A	A	A	B	A	A	A	B	A	B	B	B	A	A	A	B	B	B	B
Sct189	B	A	B	B	A	B	B	B	B	A	B	B	X	A	B	B	A	B	A	B	A	B	B	A	A	A	A	B	A	B	B	B	B	A	B	B	B	A	B	B	B	B	B	B	B	B	B	B	B
Satt239	B	B	B	X	B	B	B	B	B	B	B	B	X	B	B	B	B	B	B	A	B	B	B	B	B	B	B	B	B	B	B	B	B	B	B	B	X	B	B	B	B	B	B	B	A	B	B	B	B
SSR20_1252	A	B	A	B	B	B	B	B	A	A	B	B	B	A	A	B	B	A	B	B	B	A	A	A	B	B	B	B	A	A	A	A	B	B	B	A	A	A	B	A	A	B	B	B	A	A	X	B	B
SSR20_1237	A	B	A	B	A	B	A	B	A	A	A	B	B	A	A	A	B	A	B	B	B	A	A	A	B	B	B	A	A	A	A	B	B	B	B	A	A	A	B	X	A	B	B	B	B	A	X	B	A
SSR20_1220	A	B	A	B	A	B	A	B	A	A	A	B	B	A	A	A	B	A	B	B	B	A	A	A	B	B	B	A	A	A	A	X	B	X	B	A	A	A	B	X	A	B	B	B	B	A	X	B	A
SSR20_0096	A	A	B	B	B	A	B	B	A	A	A	B	B	B	B	B	B	B	B	A	B	B	B	A	A	B	B	B	B	B	B	B	B	X	B	A	B	A	A	X	A	B	B	A	B	B	X	B	B
[truncated: 93 more columns]
