# Supplementary material for: Identification of Loci and Candidate Genes Analyses for Tocopherol Concentration of Soybean Seed
Source: Front Plant Sci. 2020 Sep 9;11:539460. doi: 10.3389/fpls.2020.539460 (PMC7509058; doi:10.3389/fpls.2020.539460)
Supplement: Supplementary Table S4 — Gene models in the flanking regions of peak SNP by GWAS. [file Table_4.xlsx]

## Sheet: Sheet1
Table S4 Gene models in the flanking regions of peak SNP by GWAS.
Peak SNP	Chr.	Physical position (bp)	Gene model	Functional annotation
rs2162876	1	2162876	Glyma.01G020600	Concanavalin A-like lectin protein kinase family protein
			Glyma.01G020700	Concanavalin A-like lectin protein kinase family protein
			Glyma.01G020800	Rhamnogalacturonate lyase family protein
			Glyma.01G020900	elicitor-activated gene 3-1
			Glyma.01G021000	elicitor-activated gene 3-2
			Glyma.01G021100	Dof-type zinc finger DNA-binding family protein
			Glyma.01G021200	Di-glucose binding protein with Kinesin motor domain
			Glyma.01G021300	Exostosin family protein
			Glyma.01G021400	RNA-binding KH domain-containing protein
			Glyma.01G021700	UDP-glucosyl transferase 85A3
			Glyma.01G021900	UDP-glucosyl transferase 85A3
			Glyma.01G022000	Protein of unknown function (DUF789)
			Glyma.01G022100	histone H2A 10
			Glyma.01G022200	PATATIN-like protein 9
			Glyma.01G022300	UDP-glucosyl transferase 85A3
			Glyma.01G022400	Protein kinase superfamily protein
			Glyma.01G022500	AINTEGUMENTA-like 6
rs5437879	1	5437879	Glyma.01G046400	origin recognition complex protein 6
			Glyma.01G046500	sphingoid base hydroxylase 2
			Glyma.01G046600	phytochrome kinase substrate 1
			Glyma.01G046700	S-adenosyl-L-methionine-dependent methyltransferases superfamily protein
			Glyma.01G046800	NAC (No Apical Meristem) domain transcriptional regulator superfamily protein
			Glyma.01G046900	Disease resistance protein (TIR-NBS-LRR class) family
			Glyma.01G047000	Ribosomal protein L34e superfamily protein
			Glyma.01G047100	GDA1/CD39 nucleoside phosphatase family protein
			Glyma.01G047300	glycine-rich protein
			Glyma.01G047400	RING/FYVE/PHD zinc finger superfamily protein
			Glyma.01G047500	BED zinc finger ;hAT family dimerisation domain
rs5957934	1	5957934	Glyma.01G049900	Mitochondrial transcription termination factor family protein
			Glyma.01G050000	AGAMOUS-like 30
			Glyma.01G050100	expansin A1
			Glyma.01G050200	Protein kinase family protein
			Glyma.01G050400	RING/U-box superfamily protein
			Glyma.01G050500	cAMP-regulated phosphoprotein 19-related protein
			Glyma.01G050600	transcription activators
			Glyma.01G050700	Uncharacterised protein family (UPF0497)
			Glyma.01G050800	Uncharacterised protein family (UPF0497)
			Glyma.01G050900	PsbQ-like 2
			Glyma.01G051000	anaphase-promoting complex/cyclosome 2
			Glyma.01G051100	cysteine synthase C1
			Glyma.01G051200	Protein of unknown function (DUF962)
rs23631390	1	23631390	Glyma.01G081400	xyloglucan endotransglucosylase/hydrolase 8
			Glyma.01G081500	Rad23 UV excision repair protein family
			Glyma.01G081600	Major facilitator superfamily protein
			Glyma.01G081700	Major facilitator superfamily protein
rs56799896	1	56799896	Glyma.01G244700	homolog of RAD54
			Glyma.01G244800	AP2/B3-like transcriptional factor family protein
			Glyma.01G244900	presequence protease 2
			Glyma.01G245100	histone deacetylase 1
			Glyma.01G245200	Tetratricopeptide repeat (TPR)-like superfamily protein
			Glyma.01G245300	Tetratricopeptide repeat (TPR)-like superfamily protein
			Glyma.01G245500	Nucleotide-sugar transporter family protein
			Glyma.01G245600	DNAJ heat shock N-terminal domain-containing protein
			Glyma.01G245700	DNAJ heat shock N-terminal domain-containing protein
rs9337368	2	9337368	Glyma.02G099200	allene oxide cyclase 4
			Glyma.02G099300	methionine aminopeptidase 1B
			Glyma.02G099400	glutathione S-transferase tau 7
			Glyma.02G099500	AP2/B3 transcription factor family protein
			Glyma.02G099800	Di-glucose binding protein with Leucine-rich repeat domain
			Glyma.02G099900	galacturonosyltransferase-like 3
			Glyma.02G100000	STT7 homolog STN7
			Glyma.02G100100	ROTUNDIFOLIA like 15
rs11882008	6	11882008	Glyma.06G145000	dual specificity protein phosphatase (DsPTP1) family protein
			Glyma.06G145100	AZA-guanine resistant1
			Glyma.06G145200	Major facilitator superfamily protein
			Glyma.06G145300	Peroxidase superfamily protein
			Glyma.06G145400	LOB domain-containing protein 15
			Glyma.06G145500	Leucine-rich receptor-like protein kinase family protein
			Glyma.06G145700	ABC2 homolog 13
			Glyma.06G145800	CPR5 protein, putative
			Glyma.06G145900	related to KPC1
			Glyma.06G146200	Disease resistance protein (TIR-NBS-LRR class) family
			Glyma.06G146300	Protein of unknown function, DUF617
			Glyma.06G146400	disproportionating enzyme
			Glyma.06G146500	SKP1 interacting partner 6
			Glyma.06G146600	shikimate kinase 1
			Glyma.06G146700	GTP-binding protein-related
			Glyma.06G146900	general control non-repressible 5
rs36073631	7	36073631	Glyma.07G192200	STRUBBELIG-receptor family 3
			Glyma.07G192500	SNF2 domain-containing protein / helicase domain-containing protein / zinc finger protein-related
			Glyma.07G192700	serine carboxypeptidase-like 31
			Glyma.07G192800	terpene synthase 04
			Glyma.07G192900	NAC domain containing protein 25
			Glyma.07G193000	Toll-Interleukin-Resistance (TIR) domain family protein
rs5307458	9	5307458	Glyma.09G057500	transducin family protein / WD-40 repeat family protein
			Glyma.09G057800	pumilio 5
			Glyma.09G057900	metaxin-related
			Glyma.09G058000	Protein of unknown function (DUF630 and DUF632)
			Glyma.09G058100	ribosomal protein S12A
			Glyma.09G058200	low-molecular-weight cysteine-rich 19
			Glyma.09G058300	Eukaryotic aspartyl protease family protein
			Glyma.09G058400	Eukaryotic aspartyl protease family protein
			Glyma.09G058500	Polynucleotidyl transferase, ribonuclease H-like superfamily protein
			Glyma.09G058600	Pentatricopeptide repeat (PPR) superfamily protein
			Glyma.09G058800	OSBP(oxysterol binding protein)-related protein 4B
			Glyma.09G058900	OSBP(oxysterol binding protein)-related protein 4C
rs5553040	9	5553040	Glyma.09G059200	Ypt/Rab-GAP domain of gyp1p superfamily protein
			Glyma.09G059500	ENTH/ANTH/VHS superfamily protein
			Glyma.09G059700	pathogenesis related homeodomain protein A
			Glyma.09G059800	chloroplast import apparatus 2
			Glyma.09G059900	RNA-binding KH domain-containing protein
			Glyma.09G060100	DNA ligase IV
			Glyma.09G060200	basic helix-loop-helix (bHLH) DNA-binding superfamily protein
			Glyma.09G060300	purple acid phosphatase 28
			Glyma.09G060500	Clp amino terminal domain-containing protein
rs20628671	11	20628671	Glyma.11G176300	homolog of yeast CDT1 A
rs14108110	17	14108110	Glyma.17G161200	Phototropic-responsive NPH3 family protein
			Glyma.17G161300	calcium ATPase 2
			Glyma.17G161400	formin homolog 6
			Glyma.17G161500	Phototropic-responsive NPH3 family protein
			Glyma.17G161600	Phototropic-responsive NPH3 family protein
			Glyma.17G161700	Acyl-CoA N-acyltransferases (NAT) superfamily protein
			Glyma.17G161800	Protein kinase superfamily protein
			Glyma.17G161900	Acetamidase/Formamidase family protein
			Glyma.17G162000	LOB domain-containing protein 38
			Glyma.17G162100	myb domain protein 79
rs14593163	17	14593163	Glyma.17G162800	GRAS family transcription factor
			Glyma.17G163200	root hair specific 19
			Glyma.17G163500	Phototropic-responsive NPH3 family protein
			Glyma.17G163600	Ribonuclease III family protein
			Glyma.17G163700	casein kinase alpha 1
			Glyma.17G163800	Uncharacterised protein family SERF
			Glyma.17G163900	2-oxoglutarate (2OG) and Fe(II)-dependent oxygenase superfamily protein
			Glyma.17G164100	Subtilase family protein
rs14680873	17	14680873	Glyma.17G163500	Phototropic-responsive NPH3 family protein
			Glyma.17G164200	Late embryogenesis abundant protein, group 6
			Glyma.17G164400	alpha/beta-Hydrolases superfamily protein
			Glyma.17G164500	alpha/beta-Hydrolases superfamily protein
rs37703714	17	37703714	Glyma.17G223100	BR enhanced expression 1
			Glyma.17G223200	Endomembrane protein 70 protein family
			Glyma.17G223400	early nodulin-like protein 15
			Glyma.17G223500	P-loop containing nucleoside triphosphate hydrolases superfamily protein
			Glyma.17G223600	Class II aminoacyl-tRNA and biotin synthetases superfamily protein
			Glyma.17G223800	Protein phosphatase 2C family protein
			Glyma.17G223900	glutathione peroxidase 7
			Glyma.17G224000	Major facilitator superfamily protein
			Glyma.17G224100	enhancer of rudimentary protein, putative
			Glyma.17G224200	Concanavalin A-like lectin protein kinase family protein
			Glyma.17G224300	Concanavalin A-like lectin protein kinase family protein
			Glyma.17G224500	Concanavalin A-like lectin protein kinase family protein
			Glyma.17G224600	Concanavalin A-like lectin protein kinase family protein
			Glyma.17G224800	WRKY DNA-binding protein 50
			Glyma.17G224900	17.6 kDa class II heat shock protein
			Glyma.17G225000	17.6 kDa class II heat shock protein
rs14143396	18	14143396	Glyma.18G115400	ARABIDOPSIS TRITHORAX-RELATED PROTEIN 6
			Glyma.18G115500	NAD(P)-linked oxidoreductase superfamily protein
			Glyma.18G115700	phytochrome interacting factor 4
			Glyma.18G115900	PIF1 helicase
			Glyma.18G116000	hAT dimerisation domain-containing protein
			Glyma.18G116100	KOW domain-containing protein
			Glyma.18G116200	conserved peptide upstream open reading frame 17
			Glyma.18G116300	polyamine oxidase 2
rs33069111	20	33069111	Glyma.20G088600	basic helix-loop-helix (bHLH) DNA-binding superfamily protein
			Glyma.20G088900	RING/U-box superfamily protein
			Glyma.20G089100	expansin A17
			Glyma.20G089400	Proteasome component (PCI) domain protein
			Glyma.20G089500	Tetratricopeptide repeat (TPR)-like superfamily protein
			Glyma.20G089600	DEAD box RNA helicase (RH3)
rs35562231	20	35562231	Glyma.20G112600	Pectin lyase-like superfamily protein
			Glyma.20G112700	Protein phosphatase 2A regulatory B subunit family protein
			Glyma.20G112800	kow domain-containing transcription factor 1
			Glyma.20G112900	Major facilitator superfamily protein
			Glyma.20G113000	Major facilitator superfamily protein
			Glyma.20G113100	Major facilitator superfamily protein
			Glyma.20G113200	RNA-binding (RRM/RBD/RNP motifs) family protein with retrovirus zinc finger-like domain
			Glyma.20G113300	P-loop containing nucleoside triphosphate hydrolases superfamily protein
			Glyma.20G113400	Uncharacterized protein family (UPF0016)
			Glyma.20G113500	Plasma-membrane choline transporter family protein
			Glyma.20G113600	bZIP transcription factor family protein
			Glyma.20G113800	carboxyesterase 17
			Glyma.20G114000	protein phosphatase 2A subunit A2
			Glyma.20G114100	Aluminium activated malate transporter family protein
			Glyma.20G114200	cinnamate-4-hydroxylase
			Glyma.20G114300	Protein kinase superfamily protein
			Glyma.20G114500	2-oxoacid dehydrogenases acyltransferase family protein
			Glyma.20G114600	Glycolipid transfer protein (GLTP) family protein
			Glyma.20G114700	Rad23 UV excision repair protein family
