# Supplementary material for: Identification of Loci and Candidate Genes Analyses for Tocopherol Concentration of Soybean Seed
Source: Front Plant Sci. 2020 Sep 9;11:539460. doi: 10.3389/fpls.2020.539460 (PMC7509058; doi:10.3389/fpls.2020.539460)
Supplement: Supplementary Table S5 — Haplotype analysis of candidate genes. [file Table_5.xlsx]

## Sheet: Sheet1
Table S5 Haplotype analysis of candidate genes.
Gene ID	Chromosome	Physical position (bp)	Trait	Year	Region	alleles	-log10（P）	Functional annotation
Glyma.02G098200	2	8958434	δ-Toc	2014	downstream	A/G	2.284	Transmembrane amino acid transporter family protein
			δ-Toc	2015			2.76195
		8959939	δ-Toc	2014	UTR3	C/T	2.41454
			δ-Toc	2015			1.21581
Glyma.02G099800	2	9379566	γ-Toc	2015	intronic	A/G	2.32331	Di-glucose binding protein with Leucine-rich repeat domain
			total-Toc	2015			1.08428
			α-Toc	2017			0.504123
		9384921	γ-Toc	2015	upstream	A/C	2.28819
			total-Toc	2015			4.3361
			α-Toc	2017			2.64589
Glyma.02G100800	2	9493939	γ-Toc	2016	UTR3	A/G	2.52143	Eukaryotic aspartyl protease family protein
			total-Toc	2016			2.87615
		9494412	γ-Toc	2016	nonsynonymous	A/G	2.82974
			total-Toc	2016			2.24109
Glyma.02G101300	2	9572620	δ-Toc	2014	intronic	C/T	2.20135	Cytochrome b561/ferric reductase transmembrane protein family
			δ-Toc	2015			1.29397
			δ-Toc	2017			1.54136
		9573045	δ-Toc	2014	intronic	C/T	2.64782
			δ-Toc	2015			2.33724
			δ-Toc	2017			3.95257
Glyma.02G102900	2	9761793	δ-Toc	2014	upstream	A/G	2.24642	plant U-box 26
			δ-Toc	2017			1.23538
		9766956	δ-Toc	2014	downstream	C/T	1.57235
			δ-Toc	2017			3.95257
		9767386	δ-Toc	2014	downstream	A/T	2.01368
			δ-Toc	2017			3.95257
