# Supplementary material for: Identification of Loci and Candidate Genes Analyses for Tocopherol Concentration of Soybean Seed
Source: Front Plant Sci. 2020 Sep 9;11:539460. doi: 10.3389/fpls.2020.539460 (PMC7509058; doi:10.3389/fpls.2020.539460)
Supplement: Supplementary Table S6 — Basic genetic parameter statistics for expression levels of genes. [file Table_6.xlsx]

## Sheet: Sheet1
Table S6 Basic genetic parameter statistics for expression levels of genes
Gene	Line	Min	Max	Mean	Standard error	CV (%)
Glyma.02G099800	1	5.86	6.34	6.1064	0.138724	3.93468
	2	6.22	6.42	6.3329	0.0592546	1.62051
	3	6.22	6.65	6.4204	0.125477	3.387
	4	7.13	7.8422	7.5174	0.207963	4.79159
	5	6.98	7.32	7.1087	0.106485	2.59453
	6	5.23	5.8118	5.5706	0.17515	5.4459
	7	4.3909	4.76	4.5303	0.115721	4.42433
	8	4.21	5.1667	4.7489	0.282735	10.3121
	9	3.65	4.23	3.9269	0.167943	7.40753
	10	3.07	3.2565	3.1555	0.0543929	2.98562
	11	5.29	6.0528	5.6276	0.224515	6.91008
	12	3.11	3.406	3.282	0.0887543	4.68394
	13	3.25	3.3967	3.3389	0.0451133	2.34025
	14	3.67	3.74	3.6982	0.0213207	0.998556
	15	4.02	4.4237	4.2179	0.116605	4.7883
	16	4.9097	5.32	5.0699	0.126686	4.32803
Glyma.02G100800	1	0.37	0.45	0.4191	0.0248222	10.2585
	2	0.25	0.3644	0.3148	0.0338877	18.6452
	3	0.28	0.37	0.3152	0.0277676	15.2585
	4	0.18	0.23	0.2079	0.0147222	12.2653
	5	0.3	0.36	0.3353	0.0181133	9.35672
	6	0.2	0.23	0.2163	0.00875728	7.01251
	7	0.31	0.4235	0.3545	0.0349798	17.0908
	8	0.21	0.2428	0.2276	0.00954428	7.26326
	9	0.27	0.3394	0.3098	0.020673	11.558
	10	0.11	0.14	0.1255	0.00867468	11.9721
	11	0.59	0.66	0.6286	0.0205254	5.6556
	12	0.16	0.1974	0.1758	0.0111791	11.0141
	13	0.25	0.3218	0.2806	0.0213938	13.2057
	14	0.05	0.1	0.0732	0.0145456	34.4176
	15	0.05	0.08	0.0668	0.00884534	22.935
	16	0.11	0.16	0.1378	0.0147028	18.4804
Glyma.02G102900	1	0.15	0.18	0.1668	0.00884534	9.185
	2	0.14	0.2124	0.1708	0.0215864	21.8904
	3	0.16	0.18	0.1711	0.00587736	5.94967
	4	0.1465	0.19	0.1655	0.012855	13.4534
	5	0.32	0.4631	0.4077	0.0443541	18.8432
	6	0.15	0.19	0.1636	0.013202	13.9771
	7	0.1772	0.22	0.1924	0.0138237	12.4445
	8	0.71	0.78	0.7548	0.0224583	5.15353
	9	0.11	0.1508	0.1336	0.0122049	15.823
	10	0.08	0.13	0.0999	0.0153083	26.5413
	11	0.06	0.0983	0.0761	0.0114692	26.1042
	12	0.08	0.11	0.0979	0.00913291	16.158
	13	0.0388	0.06	0.0496	0.00612318	21.3824
	14	0.05	0.0649	0.0583	0.00438444	13.0259
	15	0.1	0.16	0.1329	0.0175616	22.8876
	16	0.0669	0.11	0.0823	0.0138789	29.2089
Glyma.02G101300	1	7.84	7.9629	7.9043	0.0355925	0.779929
	2	5.21	5.31	5.2688	0.030179	0.992097
	3	6.74	6.9593	6.8631	0.0647195	1.63333
	4	7.56	7.72	7.6453	0.0464911	1.05326
	5	5.1822	5.43	5.2974	0.0720608	2.35612
	6	5.74	5.8	5.763	0.0186815	0.561468
	7	7.39	7.46	7.4286	0.0205254	0.478571
	8	9.92	10.1	9.9924	0.0548613	0.950948
	9	9.2	9.27	9.2358	0.0202231	0.379257
	10	9.68	12.0756	10.8552	0.691919	11.0402
	11	5.4726	6.45	6.0542	0.297052	8.49837
	12	8.45	8.88	8.6304	0.128862	2.58616
	13	7.78	8.0335	7.9345	0.078264	1.70845
	14	7.67	8.0182	7.8894	0.110253	2.42051
	15	9.2928	11	10.0976	0.495236	8.49484
	16	6.54	6.8008	6.7036	0.0822818	2.12597
