# Supplementary material for: Identification of Loci and Candidate Genes Analyses for Tocopherol Concentration of Soybean Seed
Source: Front Plant Sci. 2020 Sep 9;11:539460. doi: 10.3389/fpls.2020.539460 (PMC7509058; doi:10.3389/fpls.2020.539460)
Supplement: Supplementary Table S7 — Correlation analysis of tocopherol contents with expression levels of genes. [file Table_7.xlsx]

## Sheet: Sheet1
Table S7 Correlation analysis of tocopherol contents with expression levels of genes
		δ-Toc	γ-Toc	α-Toc	total-Toc
Expression Levels	Glyma.02G099800	0.225943	0.433*	-0.0336146	0.467*
	Glyma.02G100800	0.393*	0.0333333	-0.437*	0.2
	Glyma.02G101300	-0.19247	-0.233333	0.0840366	-0.233333
	Glyma.02G102900	0.510**	0.25	-0.218495	0.450*
Note: * represent significant correlation at P< 0.05, ** represent extremely significant correlation at P< 0.01
